# Supplementary material for: Maintained imbalance of triglycerides, apolipoproteins, energy metabolites and cytokines in long-term COVID-19 syndrome patients
Source: Front Immunol. 2023 May 9;14:1144224. doi: 10.3389/fimmu.2023.1144224 (PMC10203989; doi:10.3389/fimmu.2023.1144224)
Supplement: Supplementary file 2 [file Table_1.xlsx]

## Sheet: Supplementary Table 1 
Blood serum cohort:	Total	Recov	Healthy controls (HC)	LTCS	Acute
Patients	125	12	73	33	7
Male	69	8	39	17	5
Female	56	4	44	16	2
Age (mean ± SD)	54.4 ± 18.0	67.5 ± 16.3	40.3 ± 17.4	56.9 ± 14.9	61.1 ± 12.5
Cytokine data
Patients	73	11	32	24	6
Male	39	8	14	13	4
Female	34	3	18	11	2
Age (mean ± SD)	51.7 ± 19.5	70.3 ± 13.8	40.3 ± 17.4	56.7 ± 16.5	58.8 ± 12.0
SD – standard deviation.

## Sheet: Supplementary Table 2  
Nr.	Name	Extended name	Unit
1	ABA1	Apolipoprotein-B100/Apolipoprotein-A1	-
2	H1A1	Apolipoprotein-A1 HDL-1	mg/dL
3	H1A2	Apolipoprotein-A2 HDL-1	mg/dL
4	H1CH	Cholesterol HDL-1	mg/dL
5	H1FC	Free Cholesterol HDL-1	mg/dL
6	H1PL	Phospholipids HDL-1	mg/dL
7	H1TG	Triglycerides HDL-1	mg/dL
8	H2A1	Apolipoprotein-A1 HDL-2	mg/dL
9	H2A2	Apolipoprotein-A2 HDL-2	mg/dL
10	H2CH	Cholesterol HDL-2	mg/dL
11	H2FC	Free Cholesterol HDL-2	mg/dL
12	H2PL	Phospholipids HDL-2	mg/dL
13	H2TG	Triglycerides HDL-2	mg/dL
14	H3A1	Apolipoprotein-A1 HDL-3	mg/dL
15	H3A2	Apolipoprotein-A2 HDL-3	mg/dL
16	H3CH	Cholesterol HDL-3	mg/dL
17	H3FC	Free Cholesterol HDL-3	mg/dL
18	H3PL	Phospholipids HDL-3	mg/dL
19	H3TG	Triglycerides HDL-3	mg/dL
20	H4A1	Apolipoprotein-A1 HDL-4	mg/dL
21	H4A2	Apolipoprotein-A2 HDL-4	mg/dL
22	H4CH	Cholesterol HDL-4	mg/dL
23	H4FC	Free Cholesterol HDL-4	mg/dL
24	H4PL	Phospholipids HDL-4	mg/dL
25	H4TG	Triglycerides HDL-4	mg/dL
26	HDA1	HDL-Apolipoprotein-A1	mg/dL
27	HDA2	HDL-Apolipoprotein-A2	mg/dL
28	HDCH	HDL-Cholesterol	mg/dL
29	HDFC	HDL Free Cholesterol	mg/dL
30	HDPL	HDL Phospholipids	mg/dL
31	HDTG	HDL Triglycerides	mg/dL
32	IDAB	IDL-Apolipoprotein-B100	mg/dL
33	IDCH	IDL Cholesterol	mg/dL
34	IDFC	IDL Free Cholesterol	mg/dL
35	IDPL	IDL Phospholipids	mg/dL
36	IDPN	ILDL Particle Number	nmol/L
37	IDTG	IDL Triglycerides	mg/dL
38	L1AB	Apolipoprotein-B100 LDL-1	mg/dL
39	L1CH	Cholesterol LDL-1	mg/dL
40	L1FC	Free Cholesterol LDL-1	mg/dL
41	L1PL	Phospholipids LDL-1	mg/dL
42	L1PN	Particle Number LDL-1	nmol/L
43	L1TG	Triglycerides LDL-1	mg/dL
44	L2AB	Apolipoprotein-B100 LDL-2	mg/dL
45	L2CH	Cholesterol LDL-2	mg/dL
46	L2FC	Free Cholesterol LDL-2	mg/dL
47	L2PL	Phospholipids LDL-2	mg/dL
48	L2PN	Particle Number LDL-2	nmol/L
49	L2TG	Triglycerides LDL-2	mg/dL
50	L3AB	Apolipoprotein-B100 LDL-3	mg/dL
51	L3CH	Cholesterol LDL-3	mg/dL
52	L3FC	Free Cholesterol LDL-3	mg/dL
53	L3PL	Phospholipids LDL-3	mg/dL
54	L3PN	Particle Number LDL-3	nmol/L
55	L3TG	Triglycerides LDL-3	mg/dL
56	L4AB	Apolipoprotein-B100 LDL-4	mg/dL
57	L4CH	Cholesterol LDL-4	mg/dL
58	L4FC	Free Cholesterol LDL-4	mg/dL
59	L4PL	Phospholipids LDL-4	mg/dL
60	L4PN	Particle Number LDL-4	nmol/L
61	L4TG	Triglycerides LDL-4	mg/dL
62	L5AB	Apolipoprotein-B100 LDL-5	mg/dL
63	L5CH	Cholesterol LDL-5	mg/dL
64	L5FC	Free Cholesterol LDL-5	mg/dL
65	L5PL	Phospholipids LDL-5	mg/dL
66	L5PN	Particle Number LDL-5	nmol/L
67	L5TG	Triglycerides LDL-5	mg/dL
68	L6AB	Apolipoprotein-B100 LDL-6	mg/dL
69	L6CH	Cholesterol LDL-6	mg/dL
70	L6FC	Free Cholesterol LDL-6	mg/dL
71	L6PL	Phospholipids LDL-6	mg/dL
72	L6PN	Particle Number LDL-6	nmol/L
73	L6TG	Triglycerides LDL-6	mg/dL
74	LDAB	LDL-Apolipoprotein-B100	mg/dL
75	LDCH	LDL-Cholesterol	mg/dL
76	LDFC	LDL Free Cholesterol	mg/dL
77	LDHD	LDL-cholesterol/HDL-cholesterol	-
78	LDPL	LDL Phospholipids	mg/dL
79	LDPN	LDL Particle Number	nmol/L
80	LDTG	LDL Triglycerides	mg/dL
81	TBPN	Total Particle Number	nmol/L
		(apolipoprotein-B100 carrying particles)
82	TPA1	Total Plasma Apolipoprotein-A1	mg/dL
83	TPA2	Total Plasma Apolipoprotein-A2	mg/dL
84	TPAB	Total Plasma Apolipoprotein-B100	mg/dL
85	TPCH	Total Plasma Cholesterol	mg/dL
86	TPTG	Total Plasma Triglycerides	mg/dL
87	V1CH	Cholesterol VLDL-1	mg/dL
88	V1FC	Free Cholesterol VLDL-1	mg/dL
89	V1PL	Phospholipids VLDL-1	mg/dL
90	V1TG	Triglycerides VLDL-1	mg/dL
91	V2CH	Cholesterol VLDL-2	mg/dL
92	V2FC	Free Cholesterol VLDL-2	mg/dL
93	V2PL	Phospholipids VLDL-2	mg/dL
94	V2TG	Triglycerides VLDL-2	mg/dL
95	V3CH	Cholesterol VLDL-3	mg/dL
96	V3FC	Free Cholesterol VLDL-3	mg/dL
97	V3PL	Phospholipids VLDL-3	mg/dL
98	V3TG	Triglycerides VLDL-3	mg/dL
99	V4CH	Cholesterol VLDL-4	mg/dL
100	V4FC	Free Cholesterol VLDL-4	mg/dL
101	V4PL	Phospholipids VLDL-4	mg/dL
102	V4TG	Triglycerides VLDL-4	mg/dL
103	V5CH	Cholesterol VLDL-5	mg/dL
104	V5FC	Free Cholesterol VLDL-5	mg/dL
105	V5PL	Phospholipids VLDL-5	mg/dL
106	V5TG	Triglycerides VLDL-5	mg/dL
107	VLAB	VLDL-Apolipoprotein-B100	mg/dL
108	VLCH	VLDL Cholesterol	mg/dL
109	VLFC	VLDL Free Cholesterol	mg/dL
110	VLPL	VLDL Phospholipids	mg/dL
111	VLPN	VLDL Particle Number	nmol/L
112	VLTG	VLDL Triglycerides	mg/dL

## Sheet: Supplementary Table 3 
Significances	↑ in Acute:	↑ in HC:	↑ in LTCS:	↑ in Recov:
vs Acute	—	Alanine ****	Alanine ****	Alanine **
		Gln/Glu **	Glutamine **	Histidine **
		Glutamine ****	Glycine *	Citrate ***
		Glycine ****	Histidine ****	Lactate **
		Histidine ****	Methionine *	Pyruvate **
		Leucine *	Ornithine **
		Lysine **	Tyrosine *
		Ornithine **	Citrate ****
		Threonine **	Lactate ****
		Tyrosine *	Pyruvate ****
		Citrate ****
		Lactate ***
		Dimethylsulfone *
vs HC	Creatine ****	—	Lactate ***	Lactate *
	3-HB ***		Pyruvate ****	Pyruvate ***
	Acetoacetate **
	Glucose ****
vs LTCS	Creatine ****	Gln/Glu **	—	ns
	Phenylalanine *	Glutamine **
	3-HB ***	Glycine ***
	Acetoacetate *	Leucine *
	Glucose ***	Lysine **
	Glycerol *	Phenylalanine ****
		Threonine ***
		Acetate *
		Glucose **
		Glycerol **
vs Recov	Creatine **	Glutamine *	ns	—
	3-HB **	Glycine *
	Glucose **	Leucine *
		Threonine *
Statistical significances (FDR P values): ns p>0.05, * p ≤0.05, ** p≤0.01, *** p≤0.001, **** p≤0.0001. ↑ - higher levels in a patient group. Statistical significances for Ethanol, Ca-EDTA, and K-EDTA not shown.

## Sheet: Supplementary Table 4
Significances	↑ in Acute:	↑ in HC:	↑ in LTCS:	↑ in Recov:
vs Acute	—	LDL cholesterol **	LDL cholesterol *	HDL cholesterol *
		HDL cholesterol ****	HDL cholesterol **	Apo-A1 *
		Apo-A1 ****	Apo-A1 **
		Apo-A2 ***	Apo-A2 **
vs HC	Triglycerides ****	—	Triglycerides ****	Triglycerides *
	Apo-B100 **
	LDL/HDL ratio **
	Apo-B100 /
	Apo-A1 ****
vs LTCS	Triglycerides **	HDL cholesterol **	—	ns
	Apo-B100 *	Apo-A1 *
	Apo-B100 /	Apo-A2 ***
	Apo-A1 **
vs Recov	Triglycerides **	ns	ns	—
	Apo-B100 *
	Apo-B100 /
	Apo-A1 **
Statistical significances (FDR P values): ns p>0.05, * p ≤0.05, ** p≤0.01, *** p≤0.001, **** p≤0.0001. ↑ - higher levels in a patient group.

## Sheet: Supplementary Table 5 
Significances	↑ in Acute:	↑ in HC:	↑ in LTCS:	↑ in Recov:
vs Acute	—	IDPN ****	HDFC **	HDPL **
		L3PN *	HDPL ***	HDA1 **
		L5PN *	HDA1 ***	L5CH *
		HDFC **	L5CH ***	L5PL *
		HDPL ****	L5PL **	H3CH *
		HDA1 ****	H3CH **	H4CH **
		HDA2 **	H4CH ***	H3PL *
		L2CH *	H3PL **	H4PL **
		L5CH ***	H4PL ***	H2A1 *
		L5FC *	H2A1 **	H3A1 *
		L2PL *	H3A1 ***	H4A1 **
		L5PL ***	H4A1 ****	H4A2 *
		H2CH **	H4A2 *
		H3CH ****
		H4CH ****
		H1FC *
		H3FC **
		H4FC **
		H2PL *
		H3PL ****
		H4PL ****
		H2A1 ****
		H3A1 ****
		H4A1 ****
		H4A2 ***
vs HC	TBPN **	—	VLPN **	ns
	VLPN ****		VLTG ***
	VLTG ****		IDTG ***
	IDTG ****		LDTG *
	LDTG ****		HDTG *
	HDTG ****		VLCH **
	VLCH ***		VLFC ***
	IDCH ****		VLPL ***
	VLFC ****		VLAB **
	IDFC ****		V1TG ***
	VLPL **		V2TG ***
	IDPL **		V3TG **
	VLAB ****		V4TG *
	IDAB ****		V5TG ***
	V1TG ****		V1CH ***
	V2TG ****		V2CH **
	V3TG ***		V1FC **
	V4TG ****		V2FC ***
	V5TG ****		V3FC *
	V1CH ****		V5FC *
	V2CH **		V1PL **
	V3CH ***		V2PL **
	V4CH *		V3PL *
	V1FC **		V5PL *
	V2FC ****		L4TG *
	V3FC ****		L5TG *
	V4FC ****		L6TG *
	V1PL ****		L2AB *
	V2PL ***		H2TG *
	V3PL ***
	V4PL **
	L1TG ****
	L2TG ****
	L3TG *
	L4TG ***
	L5TG **
	L6TG **
	L3AB *
	L5AB *
	H1TG ****
	H2TG ****
	H3TG ****
	H4TG *
vs LTCS	TBPN *	L2PN *	—	ns
	VLPN **	HDPL *
	IDPN ***	HDA1 *
	L3PN *	HDA2 **
	VLTG **	L2CH **
	IDTG *	L1FC *
	LDTG ***	L2FC **
	HDTG ***	L2PL **
	VLCH **	L2AB **
	IDCH ***	H3CH **
	VLFC **	H4CH *
	IDFC ***	H2FC *
	VLPL *	H3FC ***
	IDPL *	H3PL **
	VLAB **	H4PL *
	IDAB ***	H3A2 *
	V1TG **
	V2TG *
	V3TG *
	V4TG **
	V5TG ***
	V1CH *
	V3CH *
	V2FC **
	V3FC ***
	V4FC ***
	V1PL *
	V3PL *
	V4PL *
	L1TG ***
	L2TG ***
	L3AB *
	H1TG ***
	H2TG ***
	H3TG ***
vs Recov	TBPN *	ns	ns	—
	VLPN *
	IDPN **
	VLTG *
	LDTG **
	HDTG **
	VLCH *
	IDCH **
	VLFC *
	IDFC **
	IDPL *
	VLAB *
	IDAB **
	V1TG *
	V4TG *
	V5TG *
	V3CH *
	V2FC *
	V3FC *
	V4FC **
	L1TG **
	L2TG **
	L4TG *
	H1TG **
	H2TG **
	H3TG **
Statistical significances (FDR P values): ns p>0.05, * p ≤0.05, ** p≤0.01, *** p≤0.001, **** p≤0.0001. ↑ - higher levels in a patient group.

## Sheet: Supplementary Table 6  
13-plex	Averages in Acute (n=15 samples)	Standard Deviation in Acute	Averages in HC (n=32 samples)	Standard Deviation in HC	Averages in LTCS (n=24 samples)	Standard Deviation in LTCS	Averages in Recov (n=11 samples)	Standard Deviation in Recov
Cytokines (pg/mL)
IL-1b	34.21	40.23	20.9	33.52	7.6	7.87	9.18	8.61
IFN-a2	16.56	25.73	5.71	9.07	2.3	0.56	2.17	0.14
INF-g	83.82	63.44	33.89	47.12	9.51	10.95	10.2	9.22
TNF-a	59.58	112.65	16.01	42.77	8.99	9.58	7.81	6.98
MCP-1	573.29	352.94	125	157.42	125.33	139.3	152.14	123.28
IL-6	239.92	271.5	36.2	51.68	21.52	36.2	17.1	21.29
IL-8	240.33	236.66	119.79	113.14	66.86	186.05	29.2	17.89
IL-10	59.28	45.61	22.48	24.88	6.75	7.06	5.25	3.87
IL-12p70	51.81	43.24	27.88	34.49	5.89	7.8	5.47	3.96
IL-17A	5.47	5.08	3.63	5.34	1.76	0.46	1.74	0.49
IL-18	455.22	214.52	153.38	150.45	199.58	231.29	410.99	466.47
IL-23	127.95	84.43	77.99	82.68	22.18	33.53	12.28	12.94
IL-33	30.34	38.31	13.84	16.46	3.79	4	3.36	2.94

## Sheet: Supplementary Table 7
Kruskal-Wallis test			2way ANOVA							Multiple comparisons
	IL-18(pg/ml)			IL-18(pg/ml)
										Compare column means (main column effect)
Kruskal-Wallis test			Two-way ANOVA	Ordinary
P value	<0.0001		Alpha	0.05						Number of families	1
Exact or approximate P value?	Approximate									Number of comparisons per family	6
P value summary	****		Source of Variation	% of total variation	P value	P value summary	Significant?			Alpha	0.05
Do the medians vary signif. (P < 0.05)?	Yes		Row Factor	21.72	0.9625	ns	No
Number of groups	4		Column Factor	21.43	0.002	**	Yes			Tukey's multiple comparisons test	Mean Diff.	95.00% CI of diff.	Below threshold?	Summary	Adjusted P Value
Kruskal-Wallis statistic	22.23
			ANOVA table	SS (Type III)	DF	MS	F (DFn, DFd)	P value		Recov vs. HC	321.4	35.71 to 607.0	Yes	*	0.0219
Data summary			Row Factor	1308837	32	40901	F (32, 46) = 0.5464	P=0.9625		Recov vs. LTCS	267.1	-23.91 to 558.1	No	ns	0.0825
Number of treatments (columns)	4		Column Factor	1291414	3	430471	F (3, 46) = 5.750	P=0.0020		Recov vs. Acute	-10.27	-312.8 to 292.3	No	ns	0.9997
Number of values (total)	82		Residual	3443501	46	74859				HC vs. LTCS	-54.28	-268.3 to 159.7	No	ns	0.9056
										HC vs. Acute	-331.7	-584.6 to -78.66	Yes	**	0.0057
			Data summary							LTCS vs. Acute	-277.4	-531.8 to -22.98	Yes	*	0.0277
			Number of columns (Column Factor)	4
			Number of rows (Row Factor)	33
			Number of values	82						Test details	Mean 1	Mean 2	Mean Diff.	SE of diff.	N1	N2	q	DF
										Recov vs. HC	489	167.6	321.4	107.2	11	32	4.241	46
										Recov vs. LTCS	489	221.9	267.1	109.2	11	24	3.46	46
										Recov vs. Acute	489	499.3	-10.27	113.5	11	15	0.128	46
										HC vs. LTCS	167.6	221.9	-54.28	80.28	32	24	0.9562	46
										HC vs. Acute	167.6	499.3	-331.7	94.91	32	15	4.942	46
										LTCS vs. Acute	221.9	499.3	-277.4	95.44	24	15	4.11	46

## Sheet: Supplementary Table 8
B.I. QUANT-PS™	Averages in Acute (n=16 samples)	Standard Deviation in Acute	Averages in HC (n=73 samples)	Standard Deviation in HC	Averages in LTCS (n=33 samples)	Standard Deviation in LTCS	Averages in Recov (n=12 samples)	Standard Deviation in Recov
Parameter (mmol/L)
Ethanol	0.0144	0.0575	0.0782	0.1685	0.0267	0.0585	0.1158	0.1788
TMAO	0.0206	0.0598	0.0012	0.0105	0	0	0.0075	0.026
2-Aminobutyrate	0.015	0.0465	0.006	0.0188	0	0	0	0
Alanine	0.225	0.1189	0.4321	0.0836	0.4573	0.147	0.4475	0.1203
Asparagine	0	0	0.0158	0.0308	0	0	0	0
Creatine	0.2163	0.2249	0.021	0.0217	0.0158	0.0203	0.0133	0.0183
Creatinine	0.0775	0.0585	0.0927	0.0259	0.0982	0.0267	0.11	0.0302
Glutamate	0.0988	0.145	0.1068	0.08	0.117	0.1168	0.1125	0.1096
Glutamine	0.3794	0.1675	0.6507	0.1699	0.5185	0.1722	0.4767	0.1757
Glycine	0.12	0.0797	0.2493	0.0824	0.1842	0.0784	0.1758	0.0643
Histidine	0.0225	0.0284	0.083	0.0254	0.0812	0.0322	0.0808	0.045
Isoleucine	0.0569	0.033	0.0541	0.0194	0.0542	0.0308	0.0467	0.0197
Leucine	0.0856	0.0363	0.1115	0.032	0.0948	0.0401	0.0867	0.0246
Lysine	0.0669	0.1117	0.1593	0.1076	0.0876	0.0886	0.1033	0.0933
Methionine	0.0231	0.0316	0.0355	0.0373	0.0503	0.0342	0.0425	0.0322
Dimethylglycine	0.0025	0.0077	0.0003	0.0016	0	0	0	0
Ornithine	0.0144	0.0426	0.0488	0.0419	0.0488	0.0434	0.0408	0.0442
Phenylalanine	0.0394	0.0304	0.0475	0.0262	0.0212	0.0222	0.0275	0.0267
Proline	0.0113	0.045	0.0825	0.1428	0.0588	0.1211	0	0
Sarcosine	0.0013	0.0034	0.0008	0.004	0.0015	0.0051	0.0008	0.0029
Threonine	0.0088	0.035	0.0956	0.1084	0.0091	0.0299	0	0
Tyrosine	0.0356	0.0276	0.0525	0.0173	0.057	0.026	0.055	0.0297
Valine	0.2306	0.0825	0.2423	0.0599	0.2236	0.0628	0.2417	0.0852
2-HB	0.2144	0.4597	0.0192	0.062	0	0	0	0
Acetate	0.0113	0.0182	0.0132	0.0118	0.007	0.0092	0.0092	0.009
Citrate	0	0	0.1137	0.0817	0.1173	0.0458	0.1058	0.055
Formate	0.0338	0.028	0.0256	0.018	0.0233	0.0173	0.0167	0.0202
Lactate	2.1919	1.4913	3.2986	1.021	4.3818	1.3199	4.4583	1.5477
Succinate	0.0194	0.0282	0.0008	0.0032	0	0	0	0
Choline	0	0	0.0008	0.007	0	0	0	0
2-Oxoglutaric acid	0.0125	0.0198	0.0011	0.0066	0.0024	0.0079	0	0
3-Hydroxybutyrate	0.375	0.4639	0.0485	0.076	0.027	0.028	0.0242	0.0108
Acetoacetate	0.1638	0.2817	0.0056	0.0134	0.0036	0.0074	0.005	0.0067
Acetone	0.1244	0.2148	0.024	0.0213	0.0291	0.0236	0.0183	0.0111
Pyruvate	0.0769	0.0744	0.0732	0.0468	0.14	0.0491	0.1517	0.051
Galactose	0.0488	0.195	0.007	0.0597	0.0118	0.0679	0.045	0.1559
Glucose	8.2875	3.2362	4.6233	1.3356	4.3909	2.4456	4.725	1.9684
Glycerol	0.1238	0.1971	0.0679	0.099	0.0061	0.0244	0.0117	0.0404
Dimethylsulfone	0.0019	0.0075	0.0074	0.0091	0.1	0.5745	0.0058	0.0108
Ca-EDTA	0	0	0	0	2.003	0.1311	2.0917	0.1379
K-EDTA	0	0	0	0	7.8242	1.9679	8.8917	2.1399

## Sheet: Supplementary Table 9
B.I. LISA™	Averages in Acute (n=16 samples)	Standard Deviation in Acute	Averages in HC (n=73 samples)	Standard Deviation in HC	Averages in LTCS (n=33 samples)	Standard Deviation in LTCS	Averages in Recov (n=12 samples)	Standard Deviation in Recov
Parameter (mmol/L)
TPTG	368.59	244.91	106.46	49.93	156.2	54.41	140.14	38.1
TPCH	187.76	60.14	207.43	47.89	197.1	41.75	181.94	45.71
LDCH	84.06	33.2	112.07	37.48	102.45	32.57	97.24	36.98
HDCH	34.34	19.01	61.95	13.67	52.56	11.69	51.41	11.83
TPA1	111.36	38.86	158.26	27.59	141.94	22.77	146.66	23.5
TPA2	24.51	10.3	34.03	6.22	28.83	4.96	29.28	6.22
TPAB	115.74	35.36	86.35	23.21	89.67	25.12	81.47	21.03
LDHD	3.87	4.91	1.85	0.57	2.06	0.85	1.89	0.65
ABA1	1.14	0.5	0.55	0.14	0.68	0.4	0.56	0.14
TBPN	2104.41	642.84	1570.12	422.04	1630.47	456.67	1481.36	382.43
VLPN	426.57	249.85	126.51	60.32	172.11	63.83	153.32	48.33
IDPN	222.51	123.92	85.53	40.46	93.09	71.76	73.83	30.64
LDPN	1423.94	437.05	1309.4	388.95	1306.24	385.5	1177.11	379.25
L1PN	298.96	181.25	237.4	80.19	228.02	151.42	185.75	64.6
L2PN	158.36	88.94	173.58	88.67	132.35	65.79	135.46	66.02
L3PN	256.88	109.26	186.99	83.05	176.43	84.03	168.9	79.8
L4PN	251.72	183.2	193.81	90.78	225.05	102.41	199.96	106.32
L5PN	145.02	96.71	207.91	106.11	212.46	108.74	192.71	73.87
L6PN	298.34	287.3	317.4	135.22	316.62	130.73	310.52	127.86
VLTG	259.78	185.08	64.18	37.21	98.51	37.38	91.07	30.73
IDTG	44.71	41.02	7.86	7.92	15.24	9.02	13.34	6.34
LDTG	47.84	20.82	18.73	6.09	23.24	12.93	19.56	4.47
HDTG	20.5	7.02	10.4	4.86	11.95	3.71	11.5	2.28
VLCH	48.23	30.63	17.48	10.29	24.14	9.54	20.17	7.97
IDCH	35.25	20.4	11.24	6.28	13.16	9.26	9.93	4.34
VLFC	23.28	13.81	8.4	4.07	11.83	3.51	10.39	3.18
IDFC	9.9	6.18	3.1	1.9	3.45	2.63	2.58	1.33
LDFC	35.32	11.01	35.55	9.93	34.22	9.28	31.7	10.33
HDFC	11.22	8.45	16.4	4.54	15.95	4.32	15.64	4.26
VLPL	45.4	30.79	17.56	8.4	24.04	7.54	21.87	6.66
IDPL	14.81	11.82	5.69	3.63	6.11	3.16	5.09	2.67
LDPL	51.18	20.9	63.71	18.05	59.61	16.8	55.79	18.2
HDPL	47.05	21.42	84.3	19.36	72.53	15.92	71.62	16.96
HDA1	100.47	40.03	159.45	29.52	142.42	25.22	146.24	24.07
HDA2	27.74	10.86	34.35	5.98	29.79	4.98	29.81	6.04
VLAB	23.46	13.74	6.96	3.32	9.47	3.51	8.43	2.66
IDAB	12.24	6.81	4.7	2.23	5.12	3.95	4.06	1.68
LDAB	78.31	24.04	72.01	21.39	71.84	21.2	64.74	20.86
V1TG	158.6	132.45	30.6	25.4	50.47	25.55	44.74	17.06
V2TG	35.57	24.99	9.69	6.35	16.4	6.71	15.36	6.04
V3TG	30.61	20.91	8.69	5.47	13.24	5.69	12.53	5.27
V4TG	23.87	14.94	7.18	3.55	9.24	4.15	9.13	3.3
V5TG	5.62	1.98	2.98	0.75	3.66	0.75	3.48	0.87
V1CH	22.43	17.42	6.13	4.85	9.85	4.74	8.02	3.35
V2CH	6.18	4.07	2.69	1.78	4.1	1.86	3.35	1.53
V3CH	7.8	5.21	2.84	2.2	3.53	2.15	2.9	1.8
V4CH	8.82	6.43	4.3	2.58	4.57	2.72	3.55	2.08
V5CH	1.67	1.22	1.25	0.67	1.33	0.56	1.18	0.64
V1FC	7.6	7.25	1.68	1.87	2.75	1.82	2.52	1.31
V2FC	4.38	2.74	1.07	0.85	1.87	0.89	1.6	0.71
V3FC	5.31	3.56	1.19	0.96	1.7	0.9	1.4	0.78
V4FC	6.2	3.65	1.83	1.27	2.18	1.5	1.77	1
V5FC	0.8	0.87	0.79	0.53	1.01	0.34	0.8	0.4
V1PL	20.28	18.1	4.46	3.93	6.93	3.97	6.06	2.72
V2PL	7.16	5.05	2.42	1.66	3.63	1.7	3.39	1.46
V3PL	8.65	6.01	2.79	1.9	3.59	1.74	3.44	1.62
V4PL	9.61	6.05	3.83	1.98	4.53	2.1	4.23	1.59
V5PL	2.13	1.23	1.71	0.67	2.06	0.63	1.97	0.63
L1TG	19.2	10.01	5.64	2.46	7.35	6.54	5.92	2.02
L2TG	5.4	2.98	2.34	0.99	2.69	2.25	2.27	0.84
L3TG	3.7	1.88	2.61	0.82	2.93	1.32	2.5	0.7
L4TG	6.01	4.72	2.39	1.2	3.52	2.43	2.65	0.93
L5TG	4.2	2.75	2.42	1.3	3.24	1.5	2.58	0.49
L6TG	6.24	3.59	3.83	1.28	4.5	1.4	3.79	0.97
L1CH	20.22	16.5	24.05	8.78	21.48	13.48	17.76	6.74
L2CH	11.02	8.35	16.9	9.6	11.58	6.76	12.24	7.37
L3CH	18.48	9.93	17.27	8.56	15.37	7.61	15.43	8.05
L4CH	16.14	13.13	16.56	8.38	18.68	8.52	17.32	9.66
L5CH	6.57	7.47	16.2	8.79	16.53	8.76	15.26	6.5
L6CH	15.21	16.33	21.4	9.57	20.47	8.48	19.97	9.06
L1FC	7.21	4.13	7.5	2.51	6.45	3.59	5.59	2.13
L2FC	5.16	4.23	6.03	2.88	4.36	2.01	4.56	2.27
L3FC	7.67	3.67	6.13	2.31	5.95	2.28	5.75	2.49
L4FC	6.33	4.05	5.39	2.06	5.82	2.11	5.43	2.53
L5FC	3.67	2.47	4.95	2.09	4.91	2.13	4.6	1.8
L6FC	4.88	4.63	5.56	2.37	4.9	2.06	5.06	2.36
L1PL	13.81	9.73	13.75	4.48	12.69	7.76	10.64	3.48
L2PL	6.63	3.98	9.61	4.77	7	3.44	7.16	3.71
L3PL	10.07	5.1	9.77	4.23	8.87	3.92	8.69	4.19
L4PL	9.81	7.83	9.29	4.23	10.49	4.47	9.58	5.03
L5PL	4.3	3.9	8.95	4.38	9.22	4.5	8.56	3.21
L6PL	9.09	8.57	12.2	4.69	11.55	4.26	11.07	4.24
L1AB	16.44	9.97	13.06	4.41	12.54	8.33	10.22	3.55
L2AB	8.71	4.89	9.55	4.88	7.28	3.62	7.45	3.63
L3AB	14.13	6.01	10.28	4.57	9.7	4.62	9.29	4.39
L4AB	13.84	10.08	10.66	4.99	12.38	5.63	11	5.85
L5AB	7.97	5.32	11.43	5.84	11.69	5.98	10.6	4.06
L6AB	16.41	15.8	17.46	7.44	17.41	7.19	17.08	7.03
H1TG	8.43	4.65	3.41	2.35	3.82	2.06	3.61	1.5
H2TG	3.84	1.78	1.72	0.96	1.98	0.78	1.9	0.54
H3TG	3.88	1.53	2.09	0.9	2.37	0.77	2.36	0.58
H4TG	4.31	1.85	3.37	1.15	3.77	0.87	3.7	0.74
H1CH	15.87	14.52	19.38	8.76	15.21	8.91	14.31	8.51
H2CH	6.5	3.52	8.99	2.51	7.7	2.36	7.38	2.62
H3CH	6.99	2.87	11.19	2.21	9.53	2.08	9.71	3.07
H4CH	9.34	7.15	20.98	5.2	18.05	4.45	18.56	3.98
H1FC	4.02	3.8	5.62	2.35	4.76	2.06	4.49	2.32
H2FC	2.25	1.25	2.45	0.78	2.03	0.57	1.94	0.79
H3FC	1.99	1.12	2.75	0.85	2.44	0.64	2.47	0.94
H4FC	3.41	2.23	4.5	1.31	4.15	1.13	4.26	1.2
H1PL	18.77	14.02	23.69	11.66	18.78	10.91	17.82	9.96
H2PL	10.7	3.65	13.95	4.15	12.24	3.74	11.8	4.12
H3PL	10.54	4.47	17.55	3.84	15.16	3.55	15.26	4.86
H4PL	12.61	8.52	28.67	6.04	25.19	5.25	25.84	5.27
H1A1	23.54	25.11	30.35	17.31	25.29	15.57	24.3	14.21
H2A1	11.82	5.7	20.3	5.74	17.37	4.3	17.63	4.61
H3A1	21.93	6.57	29.63	5.82	27.59	5.01	28.14	7.27
H4A1	42.28	23.14	79.64	15.24	73.68	12.28	76.13	11.82
H1A2	2.53	1.75	2.98	1.87	2.34	1.47	2.18	1.37
H2A2	3.29	1.12	3.66	1.32	3.03	1.08	3.08	1.15
H3A2	6.9	2.22	6.79	1.6	6.09	1.73	5.98	2.09
H4A2	12.64	7.4	20.09	4.85	17.35	4.28	17.75	3.87

## Sheet: Supplementary Table 10
13-plex	Averages in Acute (n=15 samples)	Fold changes in Acute (n=15 samples) over HC (32 samples)	Averages in HC (n=32 samples)	Fold changes in Acute (n=15 samples) over LTCS (n=24 samples)	Averages in LTCS (n=24 samples)	Fold changes in Acute (n=15 samples) over Recov (n=11 samples)	Averages in Recov (n=11 samples)	Fold changes in LTCS (n=24 samples) over HC (32 samples)	Fold changes in Recov (n=11 samples) over HC (32 samples)
Cytokines (pg/mL)
IL-1b	34.21	1.63684	20.9	4.50132	7.6	3.72658	9.18	0.363636	0.439234
IFN-a2	16.56	2.90018	5.71	7.2	2.3	7.63134	2.17	0.402802	0.380035
INF-g	83.82	2.4733	33.89	8.81388	9.51	8.21765	10.2	0.280614	0.300974
TNF-a	59.58	3.72142	16.01	6.62736	8.99	7.62868	7.81	0.561524	0.48782
MCP-1	573.29	4.58632	125	4.57424	125.33	3.76817	152.14	1.00264	1.21712
IL-6	239.92	6.62762	36.2	11.1487	21.52	14.0304	17.1	0.594475	0.472376
IL-8	240.33	2.00626	119.79	3.59453	66.86	8.23048	29.2	0.558143	0.24376
IL-10	59.28	2.63701	22.48	8.78222	6.75	11.2914	5.25	0.300267	0.233541
IL-12p70	51.81	1.85832	27.88	8.79626	5.89	9.47166	5.47	0.211263	0.196198
IL-17A	5.47	1.50689	3.63	3.10795	1.76	3.14368	1.74	0.484848	0.479339
IL-18	455.22	2.96792	153.38	2.28089	199.58	1.10762	410.99	1.30121	2.67955
IL-23	127.95	1.64059	77.99	5.76871	22.18	10.4194	12.28	0.284395	0.157456
IL-33	30.34	2.1922	13.84	8.00528	3.79	9.02976	3.36	0.273844	0.242775
B.I. QUANT-PS™	Averages in Acute (n=16 samples)	Fold changes in Acute (n=16 samples) over HC (73 samples)	Averages in HC (n=73 samples)	Fold changes in Acute (n=16 samples) over LTCS (n=33 samples)	Averages in LTCS (n=33 samples)	Fold changes in Acute (n=16 samples) over Recov (n=12 samples)	Averages in Recov (n=12 samples)	Fold changes in LTCS (n=33 samples) over HC (73 samples)	Fold changes in Recov (n=12 samples) over HC (73 samples)
Parameter (mmol/L)
Ethanol	0.0144	0.184143	0.0782	0.539326	0.0267	0.124352	0.1158	0.341432	1.48082
TMAO	0.0206	17.1667	0.0012	Inf	0	2.74667	0.0075	0	6.25
2-Aminobutyrate	0.015	2.5	0.006	Inf	0	Inf	0	0	0
Alanine	0.225	0.520713	0.4321	0.492018	0.4573	0.502793	0.4475	1.05832	1.03564
Asparagine	0	0	0.0158	Inf	0	Inf	0	0	0
Creatine	0.2163	10.3	0.021	13.6899	0.0158	16.2632	0.0133	0.752381	0.633333
Creatinine	0.0775	0.83603	0.0927	0.789206	0.0982	0.704545	0.11	1.05933	1.18662
Glutamate	0.0988	0.925094	0.1068	0.844444	0.117	0.878222	0.1125	1.09551	1.05337
Glutamine	0.3794	0.583064	0.6507	0.731726	0.5185	0.795888	0.4767	0.796834	0.732596
Glycine	0.12	0.481348	0.2493	0.651466	0.1842	0.682594	0.1758	0.738869	0.705174
Histidine	0.0225	0.271084	0.083	0.277094	0.0812	0.278465	0.0808	0.978313	0.973494
Isoleucine	0.0569	1.05176	0.0541	1.04982	0.0542	1.21842	0.0467	1.00185	0.863216
Leucine	0.0856	0.767713	0.1115	0.902954	0.0948	0.987313	0.0867	0.850224	0.777578
Lysine	0.0669	0.419962	0.1593	0.763699	0.0876	0.647628	0.1033	0.549906	0.648462
Methionine	0.0231	0.650704	0.0355	0.459245	0.0503	0.543529	0.0425	1.4169	1.19718
Dimethylglycine	0.0025	8.33333	0.0003	Inf	0	Inf	0	0	0
Ornithine	0.0144	0.295082	0.0488	0.295082	0.0488	0.352941	0.0408	1	0.836066
Phenylalanine	0.0394	0.829474	0.0475	1.85849	0.0212	1.43273	0.0275	0.446316	0.578947
Proline	0.0113	0.13697	0.0825	0.192177	0.0588	Inf	0	0.712727	0
Sarcosine	0.0013	1.625	0.0008	0.866667	0.0015	1.625	0.0008	1.875	1
Threonine	0.0088	0.0920502	0.0956	0.967033	0.0091	Inf	0	0.0951883	0
Tyrosine	0.0356	0.678095	0.0525	0.624561	0.057	0.647273	0.055	1.08571	1.04762
Valine	0.2306	0.951713	0.2423	1.03131	0.2236	0.954075	0.2417	0.922823	0.997524
2-HB	0.2144	11.1667	0.0192	Inf	0	Inf	0	0	0
Acetate	0.0113	0.856061	0.0132	1.61429	0.007	1.22826	0.0092	0.530303	0.69697
Citrate	0	0	0.1137	0	0.1173	0	0.1058	1.03166	0.930519
Formate	0.0338	1.32031	0.0256	1.45064	0.0233	2.02395	0.0167	0.910156	0.652344
Lactate	2.1919	0.664494	3.2986	0.500228	4.3818	0.491645	4.4583	1.32838	1.35157
Succinate	0.0194	24.25	0.0008	Inf	0	Inf	0	0	0
Choline	0	0	0.0008	Inf	0	Inf	0	0	0
2-Oxoglutaric acid	0.0125	11.3636	0.0011	5.20833	0.0024	Inf	0	2.18182	0
3-Hydroxybutyrate	0.375	7.73196	0.0485	13.8889	0.027	15.4959	0.0242	0.556701	0.498969
Acetoacetate	0.1638	29.25	0.0056	45.5	0.0036	32.76	0.005	0.642857	0.892857
Acetone	0.1244	5.18333	0.024	4.27491	0.0291	6.79781	0.0183	1.2125	0.7625
Pyruvate	0.0769	1.05055	0.0732	0.549286	0.14	0.506922	0.1517	1.91257	2.0724
Galactose	0.0488	6.97143	0.007	4.13559	0.0118	1.08444	0.045	1.68571	6.42857
Glucose	8.2875	1.79255	4.6233	1.88743	4.3909	1.75397	4.725	0.949733	1.022
Glycerol	0.1238	1.82327	0.0679	20.2951	0.0061	10.5812	0.0117	0.089838	0.172312
Dimethylsulfone	0.0019	0.256757	0.0074	0.019	0.1	0.327586	0.0058	13.5135	0.783784
Ca-EDTA	0	Inf	0	0	2.003	0	2.0917	Inf	Inf
K-EDTA	0	Inf	0	0	7.8242	0	8.8917	Inf	Inf
B.I. LISA™	Averages in Acute (n=16 samples)	Fold changes in Acute (n=16 samples) over HC (73 samples)	Averages in HC (n=73 samples)	Fold changes in Acute (n=16 samples) over LTCS (n=33 samples)	Averages in LTCS (n=33 samples)	Fold changes in Acute (n=16 samples) over Recov (n=12 samples)	Averages in Recov (n=12 samples)	Fold changes in LTCS (n=33 samples) over HC (73 samples)	Fold changes in Recov (n=12 samples) over HC (73 samples)
Parameter (mmol/L)
TPTG	368.59	3.46224	106.46	2.35973	156.2	2.63016	140.14	1.46722	1.31636
TPCH	187.76	0.905173	207.43	0.952613	197.1	1.03199	181.94	0.9502	0.877115
LDCH	84.06	0.750067	112.07	0.820498	102.45	0.864459	97.24	0.914161	0.867672
HDCH	34.34	0.554318	61.95	0.653349	52.56	0.667963	51.41	0.848426	0.829863
TPA1	111.36	0.703652	158.26	0.784557	141.94	0.759307	146.66	0.896879	0.926703
TPA2	24.51	0.720247	34.03	0.850156	28.83	0.83709	29.28	0.847194	0.860417
TPAB	115.74	1.34036	86.35	1.29073	89.67	1.42065	81.47	1.03845	0.943486
LDHD	3.87	2.09189	1.85	1.87864	2.06	2.04762	1.89	1.11351	1.02162
ABA1	1.14	2.07273	0.55	1.67647	0.68	2.03571	0.56	1.23636	1.01818
TBPN	2104.41	1.34029	1570.12	1.29068	1630.47	1.42059	1481.36	1.03844	0.943469
VLPN	426.57	3.37183	126.51	2.47847	172.11	2.78222	153.32	1.36045	1.21192
IDPN	222.51	2.60154	85.53	2.39027	93.09	3.01382	73.83	1.08839	0.863206
LDPN	1423.94	1.08748	1309.4	1.09011	1306.24	1.20969	1177.11	0.997587	0.898969
L1PN	298.96	1.25931	237.4	1.31111	228.02	1.60948	185.75	0.960489	0.782435
L2PN	158.36	0.912317	173.58	1.19652	132.35	1.16905	135.46	0.762473	0.780389
L3PN	256.88	1.37376	186.99	1.45599	176.43	1.5209	168.9	0.943526	0.903257
L4PN	251.72	1.2988	193.81	1.11851	225.05	1.25885	199.96	1.16119	1.03173
L5PN	145.02	0.697513	207.91	0.682576	212.46	0.75253	192.71	1.02188	0.926891
L6PN	298.34	0.93995	317.4	0.942265	316.62	0.960775	310.52	0.997543	0.978324
VLTG	259.78	4.04768	64.18	2.63709	98.51	2.85253	91.07	1.5349	1.41898
IDTG	44.71	5.6883	7.86	2.93373	15.24	3.35157	13.34	1.93893	1.6972
LDTG	47.84	2.55419	18.73	2.05852	23.24	2.44581	19.56	1.24079	1.04431
HDTG	20.5	1.97115	10.4	1.71548	11.95	1.78261	11.5	1.14904	1.10577
VLCH	48.23	2.75915	17.48	1.99793	24.14	2.39118	20.17	1.38101	1.15389
IDCH	35.25	3.13612	11.24	2.67857	13.16	3.54985	9.93	1.17082	0.883452
VLFC	23.28	2.77143	8.4	1.96788	11.83	2.24062	10.39	1.40833	1.2369
IDFC	9.9	3.19355	3.1	2.86957	3.45	3.83721	2.58	1.1129	0.832258
LDFC	35.32	0.99353	35.55	1.03214	34.22	1.1142	31.7	0.962588	0.891702
HDFC	11.22	0.684146	16.4	0.703448	15.95	0.717391	15.64	0.972561	0.953659
VLPL	45.4	2.58542	17.56	1.88852	24.04	2.0759	21.87	1.36902	1.24544
IDPL	14.81	2.60281	5.69	2.4239	6.11	2.90963	5.09	1.07381	0.894552
LDPL	51.18	0.803328	63.71	0.858581	59.61	0.917369	55.79	0.935646	0.875687
HDPL	47.05	0.558126	84.3	0.648697	72.53	0.656939	71.62	0.86038	0.849585
HDA1	100.47	0.630103	159.45	0.705449	142.42	0.687021	146.24	0.893195	0.917153
HDA2	27.74	0.807569	34.35	0.931185	29.79	0.93056	29.81	0.867249	0.867831
VLAB	23.46	3.37069	6.96	2.4773	9.47	2.78292	8.43	1.36063	1.21121
IDAB	12.24	2.60426	4.7	2.39062	5.12	3.01478	4.06	1.08936	0.86383
LDAB	78.31	1.08749	72.01	1.09006	71.84	1.20961	64.74	0.997639	0.899042
V1TG	158.6	5.18301	30.6	3.14246	50.47	3.54493	44.74	1.64935	1.46209
V2TG	35.57	3.67079	9.69	2.1689	16.4	2.31576	15.36	1.69247	1.58514
V3TG	30.61	3.52244	8.69	2.31193	13.24	2.44294	12.53	1.52359	1.44189
V4TG	23.87	3.32451	7.18	2.58333	9.24	2.61446	9.13	1.28691	1.27159
V5TG	5.62	1.88591	2.98	1.53552	3.66	1.61494	3.48	1.22819	1.16779
V1CH	22.43	3.65905	6.13	2.27716	9.85	2.79676	8.02	1.60685	1.30832
V2CH	6.18	2.2974	2.69	1.50732	4.1	1.84478	3.35	1.52416	1.24535
V3CH	7.8	2.74648	2.84	2.20963	3.53	2.68966	2.9	1.24296	1.02113
V4CH	8.82	2.05116	4.3	1.92998	4.57	2.48451	3.55	1.06279	0.825581
V5CH	1.67	1.336	1.25	1.25564	1.33	1.41525	1.18	1.064	0.944
V1FC	7.6	4.52381	1.68	2.76364	2.75	3.01587	2.52	1.6369	1.5
V2FC	4.38	4.09346	1.07	2.34225	1.87	2.7375	1.6	1.74766	1.49533
V3FC	5.31	4.46218	1.19	3.12353	1.7	3.79286	1.4	1.42857	1.17647
V4FC	6.2	3.38798	1.83	2.84404	2.18	3.50282	1.77	1.19126	0.967213
V5FC	0.8	1.01266	0.79	0.792079	1.01	1	0.8	1.27848	1.01266
V1PL	20.28	4.54709	4.46	2.92641	6.93	3.34653	6.06	1.55381	1.35874
V2PL	7.16	2.95868	2.42	1.97245	3.63	2.11209	3.39	1.5	1.40083
V3PL	8.65	3.10036	2.79	2.40947	3.59	2.51453	3.44	1.28674	1.23297
V4PL	9.61	2.50914	3.83	2.12141	4.53	2.27187	4.23	1.18277	1.10444
V5PL	2.13	1.24561	1.71	1.03398	2.06	1.08122	1.97	1.20468	1.15205
L1TG	19.2	3.40426	5.64	2.61224	7.35	3.24324	5.92	1.30319	1.04965
L2TG	5.4	2.30769	2.34	2.00743	2.69	2.37885	2.27	1.14957	0.970085
L3TG	3.7	1.41762	2.61	1.2628	2.93	1.48	2.5	1.12261	0.957854
L4TG	6.01	2.51464	2.39	1.70739	3.52	2.26792	2.65	1.4728	1.10879
L5TG	4.2	1.73554	2.42	1.2963	3.24	1.62791	2.58	1.33884	1.06612
L6TG	6.24	1.62924	3.83	1.38667	4.5	1.64644	3.79	1.17493	0.989556
L1CH	20.22	0.840748	24.05	0.941341	21.48	1.13851	17.76	0.893139	0.738462
L2CH	11.02	0.652071	16.9	0.951641	11.58	0.900327	12.24	0.685207	0.72426
L3CH	18.48	1.07006	17.27	1.20234	15.37	1.19767	15.43	0.889983	0.893457
L4CH	16.14	0.974638	16.56	0.864026	18.68	0.931871	17.32	1.12802	1.04589
L5CH	6.57	0.405556	16.2	0.397459	16.53	0.430537	15.26	1.02037	0.941975
L6CH	15.21	0.710748	21.4	0.743039	20.47	0.761642	19.97	0.956542	0.933178
L1FC	7.21	0.961333	7.5	1.11783	6.45	1.2898	5.59	0.86	0.745333
L2FC	5.16	0.855721	6.03	1.18349	4.36	1.13158	4.56	0.723051	0.756219
L3FC	7.67	1.25122	6.13	1.28908	5.95	1.33391	5.75	0.970636	0.93801
L4FC	6.33	1.1744	5.39	1.08763	5.82	1.16575	5.43	1.07978	1.00742
L5FC	3.67	0.741414	4.95	0.747454	4.91	0.797826	4.6	0.991919	0.929293
L6FC	4.88	0.877698	5.56	0.995918	4.9	0.964427	5.06	0.881295	0.910072
L1PL	13.81	1.00436	13.75	1.08826	12.69	1.29793	10.64	0.922909	0.773818
L2PL	6.63	0.689906	9.61	0.947143	7	0.925978	7.16	0.728408	0.745057
L3PL	10.07	1.03071	9.77	1.13529	8.87	1.1588	8.69	0.907881	0.889458
L4PL	9.81	1.05597	9.29	0.935176	10.49	1.02401	9.58	1.12917	1.03122
L5PL	4.3	0.480447	8.95	0.466377	9.22	0.502336	8.56	1.03017	0.956425
L6PL	9.09	0.745082	12.2	0.787013	11.55	0.821138	11.07	0.946721	0.907377
L1AB	16.44	1.25881	13.06	1.311	12.54	1.60861	10.22	0.960184	0.782542
L2AB	8.71	0.912042	9.55	1.19643	7.28	1.16913	7.45	0.762304	0.780105
L3AB	14.13	1.37451	10.28	1.4567	9.7	1.52099	9.29	0.94358	0.903696
L4AB	13.84	1.29831	10.66	1.11793	12.38	1.25818	11	1.16135	1.03189
L5AB	7.97	0.697288	11.43	0.681779	11.69	0.751887	10.6	1.02275	0.927384
L6AB	16.41	0.939863	17.46	0.942562	17.41	0.960773	17.08	0.997136	0.978236
H1TG	8.43	2.47214	3.41	2.20681	3.82	2.33518	3.61	1.12023	1.05865
H2TG	3.84	2.23256	1.72	1.93939	1.98	2.02105	1.9	1.15116	1.10465
H3TG	3.88	1.85646	2.09	1.63713	2.37	1.64407	2.36	1.13397	1.12919
H4TG	4.31	1.27893	3.37	1.14324	3.77	1.16486	3.7	1.11869	1.09792
H1CH	15.87	0.818885	19.38	1.04339	15.21	1.10901	14.31	0.78483	0.73839
H2CH	6.5	0.723026	8.99	0.844156	7.7	0.880759	7.38	0.856507	0.820912
H3CH	6.99	0.624665	11.19	0.733473	9.53	0.719876	9.71	0.851653	0.867739
H4CH	9.34	0.445186	20.98	0.517452	18.05	0.503233	18.56	0.860343	0.884652
H1FC	4.02	0.715302	5.62	0.844538	4.76	0.895323	4.49	0.846975	0.798932
H2FC	2.25	0.918367	2.45	1.10837	2.03	1.15979	1.94	0.828571	0.791837
H3FC	1.99	0.723636	2.75	0.815574	2.44	0.805668	2.47	0.887273	0.898182
H4FC	3.41	0.757778	4.5	0.821687	4.15	0.800469	4.26	0.922222	0.946667
H1PL	18.77	0.792317	23.69	0.999468	18.78	1.05331	17.82	0.79274	0.752216
H2PL	10.7	0.767025	13.95	0.874183	12.24	0.90678	11.8	0.877419	0.845878
H3PL	10.54	0.60057	17.55	0.695251	15.16	0.690695	15.26	0.863818	0.869516
H4PL	12.61	0.439833	28.67	0.500595	25.19	0.488003	25.84	0.878619	0.901291
H1A1	23.54	0.775618	30.35	0.930803	25.29	0.968724	24.3	0.833278	0.800659
H2A1	11.82	0.582266	20.3	0.680484	17.37	0.670448	17.63	0.855665	0.868473
H3A1	21.93	0.740128	29.63	0.794853	27.59	0.779318	28.14	0.931151	0.949713
H4A1	42.28	0.530889	79.64	0.573833	73.68	0.555366	76.13	0.925163	0.955927
H1A2	2.53	0.848993	2.98	1.0812	2.34	1.16055	2.18	0.785235	0.731544
H2A2	3.29	0.898907	3.66	1.08581	3.03	1.06818	3.08	0.827869	0.84153
H3A2	6.9	1.0162	6.79	1.133	6.09	1.15385	5.98	0.896907	0.880707
H4A2	12.64	0.629169	20.09	0.72853	17.35	0.712113	17.75	0.863614	0.883524
